# Supplementary material for: Surveying the Proteome-Wide Landscape of Mitoxantrone and Examining Drug Sensitivity in BRCA1-Deficient Ovarian Cancer Using Quantitative Proteomics
Source: Proteomes. 2025 Nov 14;13(4):61. doi: 10.3390/proteomes13040061 (PMC12641731; doi:10.3390/proteomes13040061)
Supplement: Supplementary file 1 [file proteomes-13-00061-s001.zip]

Archive with 1 entries (1 files):
- proteomes-3948485-supplementary.pdf
